# Supplementary material for: Combining Molecular Dynamic Information and an Aspherical-Atom Data Bank in the Evaluation of the Electrostatic Interaction Energy in Multimeric Protein-Ligand Complex: A Case Study for HIV-1 Protease
Source: Molecules. 2021 Jun 24;26(13):3872. doi: 10.3390/molecules26133872 (PMC8270314; doi:10.3390/molecules26133872)
Supplement: Supplementary file 1 [file molecules-26-03872-s001.zip]

Archive with 1 entries (1 files):
- molecules-1237461-supplementary.pdf
